# Supplementary material for: Effects of Smoking on Neurocognitive Outcomes in Patients with Carbon Monoxide Poisoning
Source: J Clin Med. 2025 Apr 6;14(7):2497. doi: 10.3390/jcm14072497 (PMC11989691; doi:10.3390/jcm14072497)
Supplement: Supplementary file 1 [file jcm-14-02497-s001.zip]

Archive with 1 entries (1 files):
- jcm-3546021-supplementary.pdf
